# Supplementary material for: Factors Associated with the Detection of Actionable Genomic Alterations Using Liquid Biopsy in Biliary Tract Cancer
Source: Cancers (Basel). 2025 Sep 19;17(18):3071. doi: 10.3390/cancers17183071 (PMC12468581; doi:10.3390/cancers17183071)
Supplement: Supplementary file 1 [file cancers-17-03071-s001.zip]

Archive with 1 entries (1 files):
- cancers-3846601-supplementary.pdf
